# Supplementary material for: Prioritization and functional validation of target genes from single-cell transcriptomics studies
Source: Commun Biol. 2023 Jun 17;6:648. doi: 10.1038/s42003-023-05006-7 (PMC10276815; doi:10.1038/s42003-023-05006-7)
Supplement: Supplementary file 3 — Supplementary Data 1 [file 42003_2023_5006_MOESM3_ESM.xlsx]

## Sheet: Selection of tip cell markers
	Supplementary Data 1: Target selection based on the top 50 congruent tip TEC markers (Goveia et al., 2020) and prioritization strategy according to GOT-IT working group recommendations (Emmerich et al.2021).
	Target prioritization strategy according to GOT-IT (Emmerich et al., 2021)
	Target–disease linkage (AB1) (Meta-analysis (Goveia et al., 2020))							Target-related safety (AB2)		Strategic issues (AB4)			Technical feasibility (AB5)
															EC-specificity* (based on expression of tip cell markers in lung tumor microenvironment)
	Rank	Gene	Score	p values	Adjusted p values	General description	Target–disease linkage (AB1): Cancer (Goveia et al., 2020)	Genetic link to other diseases (literature research) - not used in pre-selection	Genetic link to other diseases related to the expression level of protein in adults (literature research)	The novelty of the target (In the context of the tip cell marker; Goveia et al., 2020)	Number of publications about involvement of a gene in angiogenesis (literature search; only for annotated as novel tip cell markers by Goveia et al., 2020)	Number of publications about expression of a gene in the tip cells (literature search; only for annotated as novel tip cell markers by Goveia et al., 2020)	Availability of validated DsiRNA or shRNA against human & murine targets	Protein localization: Open Targets Platform & GeneCards (highest localization confidence)	cluster**	p-value	avgerage log-fold change **	Fraction of cells expressing the gene within tip cell cluster	Fraction of cells expressing the gene in other cell clusters (without tip cell cluster)	adjusted p-value	Drugable (Open Targets Platform; not used in pre-selection)
	1	COL4A1	6	1.00309e-10	2.96914e-08	Collagen	Yes	Spectrum of COL4A1-related disorders	No	known	N/A	N/A	Yes	Secreted	EC_tip	7.516e-131	2.44427	0.897	0.036	2.53244e-126	Yes
	2	COL4A2	135	9.69725e-09	1.43519e-06	Matricellular	Yes	Spectrum of COL4A2-related disorders	No	known	N/A	N/A	Yes	Secreted	EC_tip	4.90691e-154	2.07363	0.897	0.035	1.65334e-149	Yes
	3	PXDN	640	7.35195e-08	5.65704e-06	Matricellular	Yes	No	No	new	3	0	Yes	Secreted, Endoplasmic reticulum	EC_tip	6.58607e-83	1.24146	0.577	0.02	2.21911e-78	No
	4	ANGPT2	660	7.64465e-08	5.65704e-06	Matricellular	Yes	Lymphatic Malformation; Placental Insufficiency	No	known	N/A	N/A	Yes	Secreted	EC_tip	5.86469e-88	1.85098	0.5	0.017	1.97605e-83	Yes
	5	SPARC	1350	1.87825e-07	1.11193e-05	Matricellular	Yes	Disorders of the central nervous system	Yes (PMID: 32417569)	new	83	0	Yes	Nucleus	EC_tip	5.71341e-107	2.2935	1	0.101	1.92508e-102	No
	6	APLN	2700	4.42114e-07	2.1811e-05	Matricellular	Yes	Severe pre-eclampsia; Heart Disease	Yes (PMID: 29875677)	known	N/A	N/A	Yes	Secreted	EC_tip	2.11504e-50	1.61013	0.256	0.002	7.1264e-46	No
	7	TCF4	11020	2.35872e-06	9.90043e-05	Transcription factor	Yes	Pitt–Hopkins syndrome; Fuchs endothelial corneal dystrophy	No	new	10	0	Yes	Nucleus	EC_tip	2.38487e-97	1.83203	0.91	0.081	8.03559e-93	No
	8	FSCN1	13572	2.98787e-06	9.90043e-05	Other	Yes	No	No	known	N/A	N/A	Yes	Cytosol, Cell Membrane, Cytoskeleton	EC_tip	3.6788e-56	1.03663	0.551	0.043	1.23953e-51	No
	9	PGF	13662	3.01027e-06	9.90043e-05	Matricellular	Yes	Preeclampsia	No	known	N/A	N/A	Yes	Secreted	EC_tip	2.92078e-56	1.65922	0.346	0.009	9.84127e-52	Yes
	10	COL18A1	15228	3.40206e-06	0.000100701	Collagen	Yes	Knobloch Syndrome 1, Glaucoma	No	known	N/A	N/A	Yes	Secreted	EC_tip	4.40195e-107	1.3547	0.769	0.042	1.48319e-102	Yes
	11	CD93	21168	4.91596e-06	0.000121973	Other	Yes	No	No	new	19	0	Yes	Cell Membrane	EC_tip	7.56304e-112	1.88502	0.91	0.056	2.54829e-107	No
	12	MCAM	21280	4.94485e-06	0.000121973	Other	Yes	No	No	known	N/A	N/A	Yes	Cell Membrane	EC_tip	3.08903e-139	1.66816	0.782	0.023	1.04082e-134	No
	13	LAMA4	29016	6.96264e-06	0.000158534	Matricellular	Yes	Dilated Cardiomyopathy	No	known	N/A	N/A	Yes	Secreted	EC_tip	5.83618e-95	1.37208	0.526	0.016	1.96644e-90	Yes
	14	RGCC	33280	8.08984e-06	0.000171042	Other	Yes	No	No	known	N/A	N/A	Yes	Nucleus, Cytoskeleton	EC_tip	4.5649e-31	1.70301	0.821	0.27	1.5381e-26	No
	15	VIM	41580	1.03057e-05	0.000203365	Other	Yes	Cataract	Yes (PMID: 19126778)	known	N/A	N/A	Yes	Cytosol, Peroxisome, Cytoskeleton	EC_tip	3.38176e-13	0.581368	1	0.65	1.13945e-08	No
	16	PLXND1	53280	1.3464e-05	0.000249084	Other	Yes	No	No	known	N/A	N/A	Yes	Cell membrane	EC_tip	1.70755e-57	0.84564	0.603	0.068	5.75342e-53	No
	17	LAMC1	90896	2.37674e-05	0.000413832	Matricellular	Yes	No	No	new	2	0	Yes	Secreted, Endoplasmic reticulum	EC_tip	2.25384e-63	1.07073	0.59	0.048	7.59409e-59	Yes
	18	LXN	150792	4.03589e-05	0.000661673	Matricellular	Yes	No	No	known	N/A	N/A	Yes	Cytosol, Secreted	EC_tip	1.15001e-49	0.936756	0.551	0.053	3.87483e-45	No
	19	ADM	158400	4.24723e-05	0.000661673	Matricellular	Yes	Malignant Hypertension	Yes (PMID: 24175071)	known	N/A	N/A	Yes	Secreted	EC_tip	7.49462e-20	1.14034	0.462	0.113	2.52524e-15	No
	20	GJA1	180180	4.85248e-05	0.000718166	Other	Yes	Autosomal recessive craniometaphyseal dysplasia	No	new	10	0	Yes	Cell membrane, Mutochondrium, Nucleus, Gab juction	EC_tip	9.82665e-99	1.5405	0.731	0.038	3.31099e-94	No
	21	CCDC85B	276120	7.51698e-05	0.00105703	Other	Yes	No	No	new	0	0	Yes	Nucleus, Cytoskeleton	EC_tip	2.23605e-31	1.20347	0.872	0.291	7.53415e-27	No
	22	MARCKS	288360	7.85632e-05	0.00105703	Other	Yes	No	No	new	4	0	Yes	Cytoskeleton	EC_tip	2.66193e-26	0.990231	0.628	0.141	8.9691e-22	No
	23	MYH9	516780	0.000141482	0.00182081	Other	Yes	MYH9-related disorders	No	new	4	0	Yes	Cytosol, Cytoskeleton, Nucleus, Cell membrane	EC_tip	6.53225e-31	1.09918	0.859	0.285	2.20098e-26	No
	24	SOX4	540834	0.000148059	0.00182606	Transcription factor	Yes	Coffin-Siris syndrome	No	new	7	0	Yes	Nucleus, Mitochondrial	NA	NA	NA	NA	NA	NA	No
	25	SMAD1	825660	0.000225226	0.00266667	Transcription factor	Yes	No	No	new	112	3 (PMID: 32210087; PMID: 22364862; PMID: 25557927)	Yes	Nucleus, Cytosol	EC_tip	4.70634e-65	0.716029	0.397	0.017	1.58575e-60	No
	26	ADGRL4	878748	0.000239469	0.00267526	Other	Yes	No	No	new	15	2 (PMID: 33893326; PMID: 23871637)	Yes	Cell membrane	EC_tip	1.30896e-164	1.71455	0.808	0.013	4.41041e-160	No
	27	PDGFB	895769	0.000244027	0.00267526	Matricellular	Yes	No	No	known	N/A	N/A	Yes	Secreted	EC_tip	2.17162e-60	0.912747	0.385	0.014	7.31704e-56	Yes
	28	PLOD1	936540	0.000254928	0.00269495	Collagen	Yes	Ehlers–Danlos syndrome	No	known	N/A	N/A	Yes	Rough endoplasmic reticulum membrane	EC_tip	5.30433e-16	0.474835	0.308	0.063	1.78724e-11	No
	29	LAMB1	1042200	0.000283067	0.00270622	Matricellular	Yes	Cobblestone brain malformation	Yes (PMID: 32548278)	known	N/A	N/A	Yes	Secreted	EC_tip	9.77194e-51	0.647221	0.397	0.025	3.29256e-46	Yes
	30	OST4	1162500	0.000314917	0.00270622	Other	Yes	Congenital Disorder Of Glycosylation	No	new	0	0	Yes	Endoplasmic reticulum	NA	NA	NA	NA	NA	NA	No
	31	RALA	1178266	0.000319077	0.00270622	Other	Yes	Hiatt-Neu-Cooper Neurodevelopmental Syndrome	No	new	3	0	Yes	Cell membrane, Mitochondrium	EC_tip	4.6068e-10	0.49274	0.513	0.183	1.55221e-05	No
	32	TNFAIP8L1	1184696	0.000320772	0.00270622	Other	Yes	No	No	known	N/A	N/A	Yes	Cytosol	EC_tip	6.67655e-37	0.80361	0.41	0.031	2.2496e-32	No
	33	GPX4	1201655	0.000325242	0.00270622	Other	Yes	Spondylometaphyseal Dysplasia	No	new	7	0	Yes	Cytosol, Secreted	NA	NA	NA	NA	NA	NA	No
	34	NID1	1216350	0.000329112	0.00270622	Collagen	Yes	Isolated Dandy-Walker Malformation Without Hydrocephalus	No	known	N/A	N/A	Yes	Secreted	EC_tip	6.67894e-26	0.263799	0.205	0.012	2.2504e-21	No
	35	LIMS1	1225224	0.000331447	0.00270622	Other	Yes	No	No	new	1	0	Yes	Plasma membrane, Cytosol	NA	NA	NA	NA	NA	NA	No
	36	ROBO4	1237600	0.000334703	0.00270622	Other	Yes	Aortic Valve Disease	No	new	3	1 (PMID: 22103489)	Yes	Cell membrane, Secreted	EC_tip	9.2857e-107	0.984483	0.551	0.012	3.12872e-102	No
	37	FAM43A	1251200	0.000338278	0.00270622	Other	Yes	Autism spectrum disorder	No	new	0	0	Yes	Nucleus, Cytosol	EC_tip	9.08325e-56	0.865669	0.526	0.036	3.06051e-51	No
	38	GNAI2	1344672	0.000362788	0.00282592	Other	Yes	Ventricular Tachycardia	Yes (PMID: 20495013)	new	0	0	Yes	Cytosol, Cell membrane, Cytoskeleton	EC_tip	2.21001e-23	0.768584	0.795	0.298	7.44641e-19	No
	39	THBS1	1422576	0.000383133	0.00290788	Matricellular	Yes	No	No	new	54	0	Yes	Secreted, Cell membrane,	EC_tip	5.07839e-10	0.370957	0.295	0.085	1.71111e-05	No
	40	SEMA6B	1667160	0.000446545	0.00330444	Other	Yes	Progressive Myoclonic Epilepsy	Yes (PMID: 34017830)	new	2	0	Yes	Secreted, Cell membrane	EC_tip	7.16301e-41	0.524056	0.308	0.016	2.4135e-36	No
	41	MMP14	1776640	0.000474713	0.0034272	Matricellular	Yes	Winchester Syndrome	No	known	N/A	N/A	Yes	Cytoskeleton, Cell membrane, Endosome	EC_tip	1.77037e-11	0.305214	0.359	0.102	5.96509e-07	No
	42	DYSF	1932414	0.000514574	0.00355589	Other	Yes	Miyoshi myopathy	No	known	N/A	N/A	Yes	Cell membrane, Endosome	EC_tip	5.61238e-87	0.849312	0.487	0.017	1.89104e-82	No
	43	NOTCH4	1940224	0.000516566	0.00355589	Other	Yes	No	No	known	N/A	N/A	Yes	Secreted, Cell membrane, Nucleus	EC_tip	1.04897e-102	1.13929	0.667	0.021	3.53441e-98	No
	44	CTGF	2029440	0.000539276	0.00362786	Matricellular	Yes	Various fibrotic disorders	No	new	172	0	Yes	Secreted, Cell membrane	EC_tip	7.87866e-61	1.99442	0.538	0.045	2.65463e-56	Yes
	45	ITGA5	2137860	0.00056677	0.00372809	Other	Yes	No	No	known	N/A	N/A	Yes	Cell Membrane, Cell junction	EC_tip	1.94894e-61	1.11556	0.705	0.075	6.56677e-57	Yes
	46	MYO1B	2575650	0.000676679	0.00430434	Other	Yes	No	No	new	0	0	Yes	Cell membrane, Cytoskeleton, Endosome	EC_tip	1.48167e-34	0.707217	0.372	0.049	4.99233e-30	No
	47	GRN	2602880	0.000683459	0.00430434	Matricellular	Yes	Neurodegeneration related disorders	Yes (PMID: 34693284)	new	12	0	Yes	Secreted, Plasma membrane, Endoplasmic reticulum, Endosome, Lysosome, Golgi aparatus	NA	NA	NA	NA	NA	NA	No
	48	MAP4K4	2794500	0.000730997	0.00450781	Other	Yes	No	No	new	8	0	Yes	Cytosol, Nucleus	EC_tip	1.17086e-14	0.621584	0.372	0.079	3.94508e-10	No
	49	CXCR4	3021696	0.000786975	0.00474462	Other	Yes	Waldenström macroglobulinemia; WHIM syndrome; Immunity to HPV infection	Yes (PMID: 27918748)	known	N/A	N/A	Yes	Secreted, Cell membrane, Cell junction, Endosome, Lysosome	NA	NA	NA	NA	NA	NA	Yes
	50	CALU	3080740	0.000801457	0.00474462	Other	Yes	No	No	new	0	0	Yes	Endoplasmic reticulum	EC_tip	5.74074e-14	0.491026	0.538	0.175	1.93428e-09	No
	* EC-specificity based on expression of the tip cell markers in the lung tumor microenvironment (Qian et al., 2020) (harboring both EC and non-EC subtypes, see methods). For further validation we only select genes enriched in tip cells (versus all other lung cell types) with a log-fold change >1.
	** The genes were selected based on: (i) their expression in the tip cell cluster and (ii) their average log fold change (>1)

## Sheet: Data source used for each AB
Supplementary Data 1: Data sources used in each assesment block (AB) for the target selection strategy and prioritization strategy according to the GOT-IT working group recommendations (Emmerich et al.2021).
Assesment Block (AB)	Relevant aspects		Data source	Relevant information
Target–disease linkage (AB1)	Rank		Goveia et al., 2020	Top 50 ranking genes
	Target–disease linkage			Genes relevant in cancer
Target-related safety (AB2)	Genetic link to other diseases related to the expression level of protein in adults		PubMed - literature search	Exclusion of genes with genetic link to other diseases
Microbial targets (AB3)	Not relevant for human targets - aspects related only to non-human target		N/A	N/A
Strategic issues (AB4)	Novelty of the target		Goveia et al., 2020	Included only novel genes as stated by Goveia et al., 2020
	Number of publications on involvement of a gene in angiogenesis		PubMed - literature search	Included genes described in less than 20 publications
	Number of publications on expression of a gene in tip cells		PubMed - literature search	Included genes described in less than 3 publications
Technical feasibility (AB5)	Availability of validated DsiRNA or shRNA against human & murine targets		https://eu.idtdna.com https://www.thermofisher.com https://www.sigmaaldrich.com	Included all genes with avalable siRNA / shRNA constructs
	Protein localization		Open Targets Platform: https://platform.opentargets.org GeneCards: https://www.genecards.org	Exclusion of secreted proteins
	EC-specificity	cluster	Qian et al., 2020	Genes belonging to the tip cell cluster
		average log-fold change		Genes with a log-fold change >1
