# Supplementary material for: Prioritization and functional validation of target genes from single-cell transcriptomics studies
Source: Commun Biol. 2023 Jun 17;6:648. doi: 10.1038/s42003-023-05006-7 (PMC10276815; doi:10.1038/s42003-023-05006-7)
Supplement: Supplementary file 4 — Supplementary Data 2 [file 42003_2023_5006_MOESM4_ESM.xlsx]

## Sheet: Fig 2a-f_qPCR
	Suplementary Data 2: Figure 2 a-f
	siGJA1 1	siGJA1 2	siGJA1 3	CTRL
	0.683788	0.696279	2.58401	3.2462
	0.911556	1.64114	1.04034	3.88669
	1.5875	2.8661	1.75708	6.83078
	1.28565	2.60319	1.46264	4.44741
	0.149711	0.213594	0.0674616	0.494588
	0.147249	0.572097	0.768046	4.07027
	1.03447	2.41628	1.14204	5.6154
Mean	0.82856	1.57267	1.26023	4.08448
SEM	0.205877	0.410215	0.299503	0.750348
	siCD93 1	siCD93 2	siCD93 3	CTRL
	0.149963	0.330441	0.340158	1.4388
	0.258462	0.58482	0.339971	1.60942
	0.4861	1.21758	0.669093	2.68444
	0.321015	0.349767	0.195673	1.26015
	0.0424195	0.049199	0.0286575	0.131341
	0.222428	0.0931669	0.116478	0.919374
	0.341844	0.478044	0.817831	1.97102
Mean	0.260319	0.443289	0.358266	1.43065
SEM	0.0539853	0.148014	0.109329	0.303734
	siCCDC85B 1	siCCDC85B 2	siCCDC85B 3	CTRL
	7.40601	4.41634	7.67627	10.1264
	5.75767	5.2565	4.00501	8.03442
	7.05305	2.0099	4.4859	8.83929
	6.23723	6.53496	5.15353	13.5084
Mean	6.61349	4.55443	5.33018	10.1271
SEM	0.375867	0.953464	0.816713	1.20661
	siMYH9 1	siMYH9 2	siMYH9 3	CTRL
	2.41412	1.05356	2.45886	12.2394
	5.93618	2.75291	2.00237	8.29877
	6.92634	3.72594	5.62388	22.1951
	5.41019	3.82505	7.00103	26.6852
Mean	5.17171	2.83936	4.27154	17.3546
SEM	0.971437	0.64253	1.21497	4.26872
	siADGRL4 1	siADGRL4 2	siADGRL4 3	CTRL
	0.602556	0.698212	0.754229	2.52949
	0.266476	0.316704	0.228624	1.49096
	0.90391	0.405548	1.32644	4.43125
	2.54803	1.83219	0.868098	4.57736
Mean	1.08024	0.813163	0.794348	3.25726
SEM	0.506284	0.349314	0.225502	0.751132
	siTCF4 1	siTCF4 2	siTCF4 3	CTRL
	0.537823	0.237865	0.1695	1.04068
	0.187366	0.12071	0.22574	1.08094
	0.571555	0.331653	0.305392	2.12084
	1.10596	0.737704	0.668431	3.08063
Mean	0.600677	0.356983	0.342266	1.83078
SEM	0.189504	0.134041	0.112238	0.485865

## Sheet: Figure 2g-j_proliferation
	Suplementary Data 2: Figure 2 g-j
	CTRL	siCCDC85B 2	siCCDC85B 3
	3136.53	1865.11	1959.29
	2270.34	1029.49	961.198
	2541.33	1678.07	1477.15
	3492.57	1638.28	1912.74
	3228.51	2593.38	2945.56
	1709.81	1457.72	1348.77
	2085.54	1748.11	1839.62
Mean	2637.8	1715.74	1777.76
SEM	250.656	178.521	237.042
	CTRL	siMYH9 2	siMYH9 3
	3136.53	1369.14	1972.35
	2270.34	388.599	892.663
	2153.89	1024.9	1184.93
	2541.33	1388.74	1204.31
	3492.57	2481.42	1687.06
	3228.51	1889.15	3383.74
	1709.81	1225.37	1231.75
	2085.54	2128.4	1557.73
Mean	2497.43	1503.8	1591.74
SEM	243.305	269.839	314.544
	CTRL	siGJA1 1	siGJA1 3
	2270.34	951.905	894.739
	2153.89	812.517	805.541
	2541.33	1763.87	1716.53
	3228.51	1865.18	2381.26
	1709.81	1728.61	1786.04
	2085.54	1555.59	1910.89
Mean	2331.57	1446.28	1582.5
SEM	210.629	183.854	250.462
	CTRL	siCD93 1	siCD93 3
	3136.53	1867.23	2231.25
	2270.34	2810.81	1094.52
	2153.89	784.164	1047.49
	2541.33	2170.44	2119.49
	3492.57	2360.16	2169.01
	3228.51	2600.99	2426.47
	1709.81	1517.47	1210.94
	2085.54	2116.34	1582.21
Mean	2497.43	2051.48	1664.3
SEM	243.305	262.018	216.036

## Sheet: Figure 2k-o_migration
	Suplementary Data 2: Figure 2 k-o
	CTRL	siCCDC85B 2	siCCDC85B 3
	55.8392	51.4038	44.6867
	69.7626	66.6004	59.1541
	72.9842	51.901	56.939
	71.1615	51.0045	49.6652
	60.1844	43.2551	56.6716
	57.8698	53.1378	49.9446
Mean	64.6336	52.8837	52.8436
SEM	3.06343	3.09629	2.28246
	CTRL	siMYH9 2	siMYH9 3
	55.8392	49.0944	39.2459
	69.7626	37.3806	41.6158
	71.1615	50.1655	44.0487
	60.4407	46.2556	58.905
	60.1844	28.5447	37.7139
	57.8698	42.2885	44.8387
Mean	62.543	42.2882	44.3947
SEM	2.60234	3.35204	3.10769
	CTRL	siGJA1 1	siGJA1 3
	55.8392	48.2684	48.8091
	69.7626	66.3034	53.3096
	72.9842	58.6501	61.6088
	71.1615	42.7018	48.372
	60.1844	42.502	53.9276
	57.8698	48.0608	51.8472
Mean	64.6336	51.0811	52.9791
SEM	3.06343	3.87236	1.96109
	CTRL	siCD93 1	siCD93 3
	55.8392	44.5663	39.7798
	69.7626	61.8052	36.5292
	71.1615	57.4493	48.3891
	60.4407	55.9421	41.2303
	60.1844	51.851	43.3174
	57.8698	48.9049	51.7531
Mean	62.543	53.4198	43.4998
SEM	2.60234	2.5439	2.30675

## Sheet: Figure 3_sprouting assay
	Suplementary Data 2: Figure 3
	Total sprout length								Sprouth length								Sprout number
	CTRL	siCCDC85B 2	siCCDC85B 3	CTRL	siCCDC85B 2	siCCDC85B 3			CTRL	siCCDC85B 2	siCCDC85B 3	CTRL	siCCDC85B 2	siCCDC85B 3			CTRL	siCCDC85B 2	siCCDC85B 3	CTRL	siCCDC85B 2	siCCDC85B 3
	421.259	944.534	199.853	603.032	496.15	124.399			70.9265	109.106	55.0045	98.145	84.7914	58.1697			5.77778	8.4	3.3	6.1	5.8	2.2
	1005.71	193.315	274.719	954.931	831.095				96.983	52.7439	48.7084	97.5133	90.8261				10.2	8.4	4.9	10	9.1
	746.96	325.315	549.402	538.778	326.413	219.053			87.751	70.2223	61.4901	70.7932	78.0956	65.3697			8.63636	7.8	5.25	6.7	4.18182	3.5
	1042.18	727.248	494.855	593.813	621	901.296			95.6273	82.9048	88.6038	117	86.2445	104.575			10.8182	8.72727	5.36364	5.0833	6.7	7.7273
	580.334	503.173	617.007	714.545	292.17	276			97.8842	69	73.5689	96.3639	67.4518	72.4004			5.8	6.91667	7.8	7.5	4.3	4
	1064.27	261.254	398.177	878.814	562.393	344.077			124.611	67.424	87.4612	103	76.7125	62.4639			8.4	3.9	4.81818	8.2	7.4	5.5
	699.733	866.435	491.349	640.245	297.892	503.605			114.425	100	78.1096	78.891	61.584	75.2207			6.35714	8.7	6.36364	8.28571	4.81818	6.90909
	778.273	459.754	494.435	534.596	471.142	382.742			146.837	57.767	65.749	72.411	77.824	64.6588			6.27273	7.92857	7.78571	7.54545	6.38462	6.3
	805.055	437.759	456.681						97.1495	77.034	72.917						8.54545	5.66667	6.36364
Mean	793.753	524.31	441.831	682.344	487.282	393.024		Mean	103.577	76.2446	70.1792	91.7647	77.9412	71.8369		Mean	7.86752	7.38213	5.77165	7.42681	6.08558	5.16234
SEM	72.2187	88.6066	43.9215	55.466	65.7219	96.2623		SEM	7.38658	6.17949	4.57409	5.72909	3.43569	5.87889		SEM	0.634072	0.544878	0.48717	0.530448	0.594346	0.754799
	CTRL	siMYH9 2	siMYH9 3	CTRL	siMYH9 2	siMYH9 3			CTRL	siMYH9 2	siMYH9 3	CTRL	siMYH9 2	siMYH9 3			CTRL	siMYH9 2	siMYH9 3	CTRL	siMYH9 2	siMYH9 3
				603.032	344.117	206.116						98.145	73.7172	66.0192						6.1	4.54545	3.11111
	746.96	356.124	252.654	954.931	107.101	371.085			87.751	62.0613	72.3443	97.5133	43.3788	59.5524			8.63636	5.5	3.36364	10	2.44444	6.27273
	649.657	273.757	482.91	538.778	231.666	271.143			76	58.626	61.92	70.7932	67.4067	65.2286			8.09091	5.16667	7.88889	6.7	3.4	4.09091
				507.17	312	408						61.1517	59.8305	65.7144						6.66667	5	6.27273
	699.733	626.414	237.658						114.425	83.4691	60						6.35714	7.54545	3.91667
	778.273	764.767	558.238	878.814	638.879	429.214			146.837	75.489	65.0106	103	106.144	71.8413			6.27273	10	8.54545	8.2	6.1	5.7
	986.119	569.183	722.795	640.245	494.418	592.95			88.201	65.7278	77.1037	78.891	69.2999	65.547			11.4545	8.6	9.5	8.28571	6.9	9.18182
Mean	772.148	518.049	450.851	687.162	354.697	379.752		Mean	102.643	69.0746	67.2757	84.9157	69.9629	65.6505		Mean	8.16234	7.36242	6.64293	7.65873	4.73165	5.77155
SEM	57.751	89.7568	92.5329	75.7463	77.1701	54.9904		SEM	12.7124	4.57114	3.23288	6.97907	8.44496	1.58999		SEM	0.945986	0.916839	1.25541	0.591625	0.675411	0.857125
	CTRL	siGJA1 1	siGJA1 3	CTRL	siGJA1 1	siGJA1 3			CTRL	siGJA1 1	siGJA1 3	CTRL	siGJA1 1	siGJA1 3			CTRL	siGJA1 1	siGJA1 3	CTRL	siGJA1 1	siGJA1 3
	421.259	248.526	126.298	603.032	175.054	89.0438			70.9265	59.9407	47.8575	98.145	56.352	49.8269			5.77778	4.1	2.77778	6.1	3	1.85714
	1005.71	487.386	282.641	954.931	434.982	178.717			96.983	62.7765	58.733	97.5133	74.9775	57.574			10.2	7.33333	4.8	10	5.5	3.1
	1627.01	607.7	694.934	1235.38	288.628	300.498			132.995	68.2733	76.552	110.31	49.6147	73.259			12.3	8.5	9.11111	11.1	5.8	4.2
	1042	370	437	714.545		313			95.6273	73.9791	73.4848	96.3639		67.4693			10.8182	4.90909	5.9	7.5		4.5556
	1064.27	458.25	386.151	878.814	572.76	453.29			124.611	78.6947	76.2368	103	85.19	76.7963			8.4	5.66667	5	8.2	6.5455	5.9091
	699.733	449.011	592.944						114.425	61.3562	81.5048						6.35714	7.3	7.3
Mean	976.663	436.812	419.995	877.34	367.856	266.91		Mean	105.928	67.5034	69.0615	101.066	66.5335	64.9851		Mean	8.97552	6.30152	5.81481	8.58	5.21138	3.92437
SEM	165.418	49.0864	84.0756	108.619	86.5745	62.211		SEM	9.24683	3.08273	5.28609	2.57348	8.21216	4.99414		SEM	1.05451	0.685164	0.894352	0.889607	0.769191	0.684346
	CTRL	siCD93 1	siCD93 3	CTRL	siCD93 1	siCD93 3			CTRL	siCD93 1	siCD93 3	CTRL	siCD93 1	siCD93 3			CTRL	siCD93 1	siCD93 3	CTRL	siCD93 1	siCD93 3
	421.259	115.577	141.322	603.032	245.97	240.308			70.9265	50.4019	46.8328	98.145	72.281	66.1642			5.77778	2.2	2.9	6.1	3.5	3.5
	1005.71	322.937		954.931	332.98	222.143			96.983	59.5903		97.5133	76.0188	60.0094			10.2	4		10	4.5	3.7
	1627.01	795.691	837.31	1235.38	667.212	685.766			132.995	87.3608	84.8791	110.31	87.0142	87.9333			12.3	8.9	9.81818	11.1	7.6	7.7
	1042	632	350	714.545	346.539	276.144			95.6273	66.9013	87.8396	96.3639	73.3851	66.1888			10.8182	5.2	7.09091	7.5	4.7	4.3333
	1064.27	223.713	368.496	878.814	584.536	441.95			124.611	65.836	78.7395	103	83.9312	73.4516			8.4	3.3	5	8.2	6.9	6.1
	699.733	689.944	647.346						114.425	84.9591	68.5838						6.35714	8.16667	9.1
Mean	976.663	463.31	468.895	877.34	435.447	373.262		Mean	105.928	69.1749	73.375	101.066	78.5261	70.7495		Mean	8.97552	5.29444	6.78182	8.58	5.44	5.06666
SEM	165.418	113.773	122.289	108.619	80.6994	87.2703		SEM	9.24683	5.88919	7.40874	2.57348	2.94092	4.79459		SEM	1.05451	1.10284	1.28321	0.889607	0.774338	0.801944

## Sheet: Figure 4a-e_TipCell competition
	Suplementary Data 2: Figure 4a-e
		Green					Red						Mean Green	Mean Red	SEM Green	SEM Red
	CTRL	52.074	47.5903	49.8261			47.926	52.4097	50.1739				49.8301	50.1699	1.29435	0.696097
	siCCDC85B 2	65.7837	53.419	58.4186	60.4755		34.2163	46.581	41.5814	39.5245			59.5242	40.4758	2.55901	5.99143
	siCCDC85B 3	75.5952	55.717	64.9881	59.4414		24.4048	44.283	35.0119	40.5586			63.9354	36.0646	4.32818	9.11228
	siCD93 1	69.4	62.2	59.1	60.8	62.56	30.6	37.8	40.9	39.2	37.44		62.812	37.188	1.75595	6.14325
	siCD93 3	64.9	67.8	61.4	69.47	59.44	35.1	32.2	38.6	30.53	40.56		64.602	35.398	1.88298	6.17893
	siGJA1 1	59.4174		64.9207	59.7672		40.5826		35.0793	40.2328			61.3684	38.6316	1.77902	7.40477
	siGJA1 3	69.3333	57.9417	62.5543	62.911		30.6667	42.0583	37.4457	37.089			63.1851	36.8149	2.34107	7.70084
	siMYH9 2	62.9	56.7	64.8	58.3		37.1	43.3	35.2	41.7			60.675	39.325	1.90192	5.97095
	siMYH9 3	68.4	55.9	61.9	54		31.6	44.1	38.1	46			60.05	39.95	3.25282	6.63381
		Mean. Green	Mean. Red	Chi Test
	CTRL	49.8301	50.1699
	siCCDC85B 2	59.5242	40.4758	0.0525223	ns
	siCCDC85B 3	63.9354	36.0646	0.00478628	**
	siCD93 1	62.812	37.188	0.00942095	**
	siCD93 3	64.602	35.398	0.00313287	**
	siGJA1 1	61.3684	38.6316	0.0210173	*
	siGJA1 3	63.1851	36.8149	0.00756243	**
	siMYH9 2	60.675	39.325	0.0300837	*
	siMYH9 3	60.05	39.95	0.040955	*

## Sheet: Figure 5a-d_qPCR
	Suplementary Data 2: Figure 5a-d
	CTRL	siCCDC85B 3
	0.4	0.158
	0.783	0.229
	0.343	0.191
	0.462	0.138
	0.772	0.274
	0.536	0.278
Mean	0.549333	0.211333
SEM	0.0767809	0.0240273
	CTRL	siCD93 1
	10.01	5.632
	14.481	6.953
	12.542	5.462
	8.983	2.953
Mean	11.504	5.25
SEM	1.24256	0.835029
	CTRL	siGJA1 3
	4.4	1.099
	5.484	3.805
	4.79	2.756
	6.078	3.367
Mean	5.188	2.75675
SEM	0.371827	0.592971
	CTRL	siMYH9 2
	24.207	6.64
	22.437	14.185
	31.864	17.644
	28.6	16.304
Mean	26.777	13.6932
SEM	2.13388	2.45653

## Sheet: Figure 5e-h_% of blood vessels
	Suplementary Data 2: Figure 5e-h
	CTRL	siCCDC85B 3
	8.99028	3.30265
	9.17877	5.64385
	8.06	3.51
	6.52436	5.84449
	8.77083	4.04116
Mean	8.30485	4.46843
SEM	0.483776	0.535507
	CTRL	siCD93 1
	9.17877	3.78273
	8.38586	4.28494
	9.40498	6.7961
	8.77083	6.2152
Mean	8.93511	5.26974
SEM	0.225242	0.730565
	CTRL	siGJA1 3
	9.42114	4.93175
	9.40498	5.4159
	8.77083	4.204
	10.2842	5.61476
Mean	9.47028	5.0416
SEM	0.31069	0.313881
	CTRL	siMYH9 2
	8.99028	4.30833
	8.77083	3.50923
	10.2842	6.99669
	9.16839	7.13585
Mean	9.30342	5.48752
SEM	0.336876	0.926404
Of note, each in vivo experiment contained up to three conditions: control (for each experiment) and a maximum of two independent groups of siRNA silencing. Hence, control mice (values) may overlap across experiments.
